# Supplementary material for: AT Homopolymer Strings in Salmonella enterica Subspecies I Contribute to Speciation and Serovar Diversity
Source: Microorganisms. 2021 Oct 1;9(10):2075. doi: 10.3390/microorganisms9102075 (PMC8538453; doi:10.3390/microorganisms9102075)
Supplement: Supplementary file 1 [file microorganisms-09-02075-s001.zip]

Archive with 3 entries (3 files):
- Table S1 V1 - List of strains.pdf
- Table S2 location of ATmers in Typhimurium LT2.pdf
- Table S3.pdf
